# Supplementary material for: Prediction of massive bleeding in pancreatic surgery based on preoperative patient characteristics using a decision tree
Source: PLoS One. 2021 Nov 9;16(11):e0259682. doi: 10.1371/journal.pone.0259682 (PMC8577735; doi:10.1371/journal.pone.0259682)
Supplement: S1 File — (TXT) [file pone.0259682.s001.txt]

group	IBL	label	ABT	DGE	PF	Clavien	CD	postoperative hospital stay	SEX	Age	BW	BMI	DM	cancer	HT	heart disease	brain vascular	hepatisis	icterus	drainage	WBC	Hb	Hct	Plt	ALB	CRP	TP	Cr	GOT	GPT	gtp	TBil	amy	preCA199	preCEA	TS	Tuicc8th	Nuicc8th	Muicc8th	Stageuicc8th	sugical technique	portal resection
train	1150	1	0	0	B	Grade‡Va	3	35	0	64	50.8	19.1	0	0	0	0	0	1	1	1	8320	11.8	36.7	404	4.2	0.10	7.6	1.20	22	16	138	1.3	157	138	5.9	3	3	0	0	2.0	1	0
train	1700	1	1	0	0	Grade‡T	1	31	1	63	58.5	27.4	0	0	0	0	0	0	0	0	5190	11.4	34.0	255	4.3	0.50	8.1	0.70	17	21	18	0.3	65	619	2.0	2	2	1	0	2.5	1	1
train	1650	1	1	0	0	Grade‡T	1	23	1	50	57.0	21.2	0	0	0	0	0	0	1	1	4950	10.4	34.2	327	3.8	0.01	6.0	0.40	260	627	209	3.6	61	8	0.5	3	2	1	0	2.5	1	1
train	2450	1	0	0	0	Grade‡U	2	19	0	58	62.9	23.5	0	0	1	0	0	0	0	0	11020	11.0	34.6	156	3.6	6.50	7.8	0.80	18	19	100	0.5	93	14	0.5	4	3	0	0	2.0	2	0
train	600	0	0	0	0	Grade‡U	2	23	0	74	53.0	19.7	0	0	0	0	0	1	1	1	4060	14.4	44.4	245	4.4	0.50	7.3	0.60	43	133	288	2.0	66	36	1.1	2	2	1	0	2.5	1	0
train	900	1	0	0	0	0	0	19	1	71	54.0	22.5	0	0	0	0	0	0	1	1	6000	11.2	35.1	469	3.8	1.10	7.0	0.80	28	101	15	0.6	188	13	0.5	3	2	1	0	2.5	1	1
train	850	1	0	0	0	Grade‡U	2	27	1	57	60.0	21.3	0	0	0	0	0	0	1	1	4820	13.2	40.8	259	3.9	0.10	6.8	0.60	241	598	634	13.9	36	5	2.3	2	2	1	0	2.5	1	0
train	920	1	0	0	0	Grade‡Va	3	20	1	71	54.0	24.3	0	0	1	0	0	0	1	1	5710	12.9	39.2	326	4.5	0.10	7.5	0.60	46	87	84	1.3	737	16	1.3	2	2	1	0	2.5	1	0
train	985	1	0	B	0	Grade‡U	2	43	1	67	49.0	19.9	0	0	0	0	0	0	0	0	7890	12.1	36.7	303	4.0	0.10	6.8	0.60	20	20	13	1.0	210	4385	1.7	4	3	0	0	2.0	2	0
train	1350	1	0	0	0	Grade‡U	2	35	0	72	52.0	18.4	1	0	0	0	0	0	0	0	5340	10.8	31.9	154	4.2	0.50	6.8	0.60	62	75	51	0.8	93	1387	6.3	2	2	2	1	4.0	1	1
train	2775	1	0	0	B	Grade‡Va	3	31	0	65	75.0	30.2	1	0	1	0	1	0	0	0	6360	13.9	41.6	151	4.8	0.50	7.9	0.90	40	45	32	0.6	100	447	5.2	3	1	1	0	2.5	1	1
train	495	0	0	0	A	0	0	19	1	71	51.4	23.0	0	0	0	0	0	0	0	0	4090	12.2	37.1	148	4.3	0.10	7.6	0.60	21	17	20	0.6	57	317	1.2	1	1	0	0	1.0	2	0
train	280	0	0	0	0	Grade‡T	1	17	1	72	49.8	23.4	0	0	1	0	0	0	0	0	4480	11.1	34.1	157	3.9	0.10	7.1	0.50	17	12	22	0.4	38	60	0.7	2	2	0	0	1.5	2	0
train	420	0	0	0	0	0	0	17	1	75	53.0	24.9	1	0	1	1	0	0	0	0	4370	12.7	38.6	193	3.5	0.50	5.8	0.50	23	24	70	0.4	50	46	2.9	2	2	0	0	1.5	2	0
train	520	0	0	0	0	0	0	17	0	60	62.9	23.8	1	0	1	0	0	0	1	1	5640	10.4	31.3	275	3.8	7.30	6.5	0.70	32	82	529	2.7	68	53.2	37.0	3	3	0	0	2.0	1	0
train	610	0	0	0	0	Grade‡Wa	4	48	0	73	56.0	25.2	0	0	0	0	0	0	0	0	6220	11.4	35.9	229	3.8	2.40	7.1	1.30	21	17	58	0.2	47	2402	1.0	3	3	0	0	2.0	2	0
train	1340	1	0	0	0	Grade‡T	1	17	0	78	52.6	21.1	0	0	1	0	0	0	1	1	7910	10.8	32.7	324	2.8	5.40	5.9	0.50	79	101	92	7.4	106	9675	17.0	4	3	2	0	3.0	1	0
train	400	0	0	0	0	0	0	10	0	64	74.0	24.4	1	0	0	0	0	0	0	0	5170	12.9	38.4	131	4.3	0.10	6.6	0.90	36	52	15	0.3	60	4	1.6	2	2	0	0	1.5	2	0
train	1530	1	0	0	0	Grade‡U	2	19	0	67	57.5	20.1	0	0	0	0	0	0	0	0	5260	14.7	43.0	111	4.6	0.50	7.4	0.80	15	21	21	1.6	41	1930	1.6	3	3	1	0	2.5	2	0
train	1640	1	0	B	0	Grade‡U	2	50	1	71	55.0	22.0	0	0	0	0	0	0	1	1	2790	11.9	34.9	129	4.0	0.50	6.8	0.70	121	174	437	3.6	57	148	1.1	2	2	2	1	4.0	1	0
train	630	0	0	0	0	0	0	21	1	67	53.0	21.5	0	0	0	0	0	0	0	0	4980	11.7	36.2	157	4.3	0.50	7.3	0.70	33	27	25	0.7	53	29	2.7	3	3	0	0	2.0	2	0
train	2270	1	1	0	0	0	0	18	0	77	55.0	21.5	0	1	1	0	1	0	1	1	7460	10.8	31.7	393	3.6	0.80	6.6	1.10	61	107	133	6.1	133	55	1.1	2	2	0	0	1.5	1	0
train	720	1	0	0	0	Grade‡U	2	23	1	69	50.0	20.8	0	0	0	0	0	1	0	0	3050	12.3	37.2	235	4.7	0.02	7.4	0.52	21	19	39	0.5	61	10	1.3	1	1	0	0	1.0	1	0
train	1000	1	0	0	0	Grade‡U	2	11	0	77	71.0	28.4	1	0	0	1	0	1	0	0	5250	15.6	44.0	199	3.7	0.03	7.2	0.87	29	24	21	0.6	89	154	3.8	2	2	2	0	3.0	2	0
train	980	0	0	0	0	0	0	12	0	63	76.0	24.0	0	0	1	0	0	1	0	0	5750	13.7	40.6	232	4.3	3.05	7.3	1.09	18	18	24	0.6	47	168	1.4	3	3	2	0	3.0	2	0
train	1930	1	1	A	0	Grade‡Va	3	33	1	74	85.0	36.3	0	0	1	0	0	0	1	1	4180	13.4	38.7	211	2.4	0.60	5.0	0.54	81	51	30	9.7	31	34	1.8	2	2	2	0	3.0	1	1
train	1420	1	0	0	0	Grade‡U	2	14	0	65	37.0	14.1	0	0	0	0	0	0	1	1	7230	15.1	43.0	259	3.9	2.82	7.2	0.62	93	341	207	2.0	75	112	3.1	2	2	2	0	3.0	1	0
train	810	1	0	0	0	Grade‡T	1	16	0	64	53.0	21.5	0	0	0	0	0	0	1	1	4820	13.7	39.8	327	3.9	0.38	6.8	0.86	91	210	162	0.7	112	56	2.5	2	2	0	0	1.5	1	0
train	250	0	0	0	A	0	0	9	1	71	50.0	21.1	0	1	1	0	0	0	0	0	4600	14.2	41.0	190	4.8	0.02	7.5	0.56	18	18	20	0.6	87	57	2.6	2	2	0	0	1.5	2	0
train	1060	1	0	0	B	Grade‡Va	3	25	1	67	43.0	19.6	0	0	1	0	0	1	0	0	5140	11.6	35.3	224	4.1	0.11	6.8	0.41	24	25	21	0.5	93	6	2.7	1	1	0	0	1.0	1	0
train	600	0	0	0	0	0	0	14	0	67	50.0	18.8	0	0	0	1	0	0	1	1	6040	12.1	36.0	183	2.5	5.40	5.5	0.60	51	71	784	3.4	77	654	4.2	2	2	1	0	2.5	1	0
train	1920	1	0	0	0	Grade‡U	2	23	1	72	52.0	23.0	1	1	0	0	0	0	0	1	6770	11.8	35.1	168	4.1	0.16	7.2	0.62	24	21	301	0.4	462	92	4.2	2	2	1	0	2.5	3	0
train	1800	1	0	0	0	Grade‡U	2	18	0	63	53.9	19.2	0	0	0	0	0	0	1	1	4680	13.4	38.7	214	3.0	4.91	6.6	0.63	40	95	311	7.7	63	1	2.4	2	2	1	0	2.5	1	1
train	2000	1	0	0	B	Grade‡Va	3	32	1	69	47.0	20.6	0	0	0	0	0	0	1	1	4350	10.1	31.1	200	3.9	0.10	7.0	0.51	32	19	117	0.8	224	8	2.1	3	3	2	0	3.0	1	1
train	1180	1	1	0	A	0	0	17	1	64	71.0	26.1	0	0	0	0	0	0	0	0	4090	8.8	27.9	228	4.0	0.02	6.4	0.67	12	9	14	0.5	61	7	0.8	2	2	1	0	2.5	1	0
train	130	0	0	0	0	0	0	9	1	85	43.0	21.4	0	0	0	0	0	0	0	0	9980	11.3	32.4	244	3.8	1.15	7.2	0.74	26	19	34	0.4	102	34	4.1	2	2	0	0	1.5	2	0
train	500	0	0	0	A	Grade‡U	2	32	0	74	52.0	20.6	0	1	1	0	0	0	1	0	7710	13.0	36.2	346	3.7	0.67	6.9	1.06	109	187	1422	32.7	88	196	2.8	2	2	0	0	1.5	1	0
train	730	1	0	0	B	Grade‡Va	3	32	1	69	49.0	24.0	0	0	1	0	0	0	1	0	5630	12.9	38.7	301	4.1	0.41	7.7	0.71	406	621	1720	8.8	72	370	2.1	2	2	2	0	3.0	1	0
train	365	0	0	0	0	0	0	12	1	70	44.0	20.4	0	1	0	0	0	0	1	1	4600	10.4	32.2	223	4.5	0.08	7.3	0.43	31	41	387	0.9	161	3199	4.3	2	2	1	0	2.5	1	0
train	1209	1	0	0	0	Grade‡U	2	39	1	75	46.0	20.7	1	0	0	0	0	0	0	0	4230	12.2	35.2	167	3.8	0.05	6.7	0.55	22	20	32	0.4	90	28	3.5	2	2	0	0	1.5	1	0
train	180	0	0	0	0	0	0	8	0	53	55.0	22.3	1	0	0	0	0	0	0	0	5010	15.2	45.0	156	4.3	0.02	6.8	0.67	14	13	17	0.4	48	361	3.8	3	3	1	1	4.0	2	0
train	1950	1	1	B	B	Grade‡U	2	30	1	75	49.2	20.5	1	0	1	0	0	0	0	0	4820	12.7	36.9	247	3.1	2.90	5.8	0.54	51	42	58	0.6	39	177	6.3	3	3	1	0	2.5	1	0
train	400	0	0	0	0	0	0	18	1	64	56.0	23.3	0	0	0	0	0	0	1	1	4900	13.2	38.1	285	3.8	0.16	7.5	0.61	39	46	137	1.2	49	12	1.0	3	3	2	1	4.0	1	0
train	320	0	0	0	0	Grade‡U	2	16	1	73	48.7	23.0	0	0	0	0	0	0	1	1	5430	14.0	40.2	221	4.1	0.31	7.0	0.56	44	50	431	1.5	167	1	0.9	2	2	2	0	3.0	1	0
train	1810	1	0	C	B	Grade‡Va	3	50	0	54	76.6	23.9	1	0	0	0	1	0	1	1	7120	12.2	35.4	219	2.4	3.54	6.5	0.74	72	61	197	9.9	35	69	1.5	2	2	2	0	3.0	1	1
train	1500	1	0	0	0	0	0	11	1	70	58.0	25.8	1	1	1	0	0	0	0	0	3880	13.7	38.5	206	3.4	0.56	6.6	0.60	82	136	28	0.5	48	10	5.3	2	2	0	0	1.5	2	0
train	200	0	0	0	0	0	0	12	1	68	39.5	18.1	1	0	0	0	0	0	0	0	6450	12.6	37.1	164	4.0	0.03	6.5	0.60	17	14	25	0.4	66	67	2.7	4	3	1	0	2.5	2	0
train	2200	1	1	0	B	Grade‡U	2	25	0	59	70.2	25.9	0	0	1	0	0	0	1	0	7080	12.6	36.5	286	4.5	0.62	7.7	0.76	115	255	257	15.0	81	114	5.4	2	2	0	0	1.5	1	0
train	220	0	0	A	B	Grade‡U	2	30	1	73	44.0	19.2	0	0	0	1	0	0	0	0	3560	11.0	32.5	141	3.8	0.04	6.4	0.59	22	19	12	0.4	41	105	3.4	2	2	0	0	1.5	2	0
train	1650	1	1	0	0	0	0	14	0	67	62.0	22.0	1	0	0	0	0	0	0	0	4890	10.7	29.6	198	3.5	0.21	6.5	0.67	33	86	15	0.3	50	1612	7.0	2	2	0	0	1.5	1	0
train	680	0	0	0	0	Grade‡U	2	31	0	54	63.0	21.5	1	0	0	0	0	0	0	0	6340	14.1	39.6	182	5.0	0.05	7.1	0.98	15	15	21	0.8	49	153	1.6	2	2	1	0	2.5	1	0
train	700	0	0	0	A	Grade‡T	1	12	0	66	50.0	18.8	0	0	1	0	0	0	1	1	5220	12.3	35.2	250	3.6	0.12	7.0	0.55	49	88	366	4.9	119	1	2.9	2	2	1	0	2.5	1	0
train	410	0	0	C	0	Grade‡U	2	61	1	62	57.0	27.9	0	0	0	0	0	0	0	0	4070	12.9	38.0	205	4.3	0.06	6.7	0.65	20	13	12	0.5	59	18	1.5	1	1	0	0	1.0	1	0
train	210	0	0	A	0	0	0	17	1	71	48.0	19.2	0	0	1	0	0	0	0	0	5540	13.1	39.4	156	4.1	0.17	7.4	0.58	20	18	20	0.4	47	19	2.1	4	3	0	0	2.0	2	0
train	610	1	0	0	0	Grade‡U	2	18	1	69	41.0	16.2	1	0	0	0	0	0	0	0	6370	14.0	41.2	268	3.5	0.44	5.8	0.54	13	19	21	0.3	65	49	3.1	4	3	0	0	2.0	3	0
train	910	1	1	A	B	Grade‡Va	3	39	1	72	57.0	24.7	1	0	1	0	0	0	1	1	4000	9.9	29.3	134	3.6	0.13	6.1	0.55	27	28	160	0.5	88	69	4.2	3	3	1	1	4.0	1	0
train	880	1	0	A	0	Grade‡U	2	35	1	55	42.0	18.2	0	0	0	0	0	0	0	0	6800	13.5	40.5	228	4.7	0.02	7.6	0.56	28	25	16	0.5	85	461	5.7	2	2	1	0	2.5	3	0
train	320	0	0	0	0	0	0	14	0	79	70.0	25.8	1	0	1	1	0	0	0	0	3850	12.5	35.8	140	3.9	0.22	7.5	0.78	27	28	95	0.8	72	68	3.8	2	2	1	0	2.5	2	0
train	210	0	0	0	0	0	0	20	1	72	36.0	17.1	0	0	0	0	0	0	0	0	2340	7.2	22.8	330	4.3	0.02	6.4	0.60	14	10	18	0.3	133	19	1.2	3	3	2	0	3.0	1	0
train	1730	1	0	0	0	Grade‡U	2	26	0	66	71.0	26.1	1	0	0	0	1	0	0	0	4590	13.8	39.1	170	3.8	0.57	6.8	1.13	26	23	176	0.6	109	843	12.4	2	3	2	0	3.0	1	0
train	680	0	0	0	B	Grade‡Va	3	22	0	79	62.0	22.0	0	1	1	0	0	0	1	1	4060	12.7	36.5	226	3.6	0.63	6.8	0.92	163	155	606	1.8	129	653	2.7	2	2	1	0	2.5	1	0
train	620	1	1	0	B	Grade‡Va	3	34	1	75	37.0	16.4	0	0	0	0	0	0	1	0	4460	10.2	30.3	501	3.2	0.31	6.2	0.54	192	321	713	24.1	81	1	4.3	1	1	0	0	1.0	1	0
train	3915	1	1	0	0	0	0	10	0	53	73.5	25.4	1	0	0	0	0	0	1	0	5110	13.5	41.1	251	4.4	0.29	7.1	0.59	83	264	475	13.6	231	1150	2.0	3	3	2	0	3.0	1	0
train	305	0	0	A	0	0	0	15	1	71	65.0	27.8	1	0	1	1	0	0	0	0	5750	14.9	46.1	167	4.8	0.03	7.1	0.59	27	22	39	1.2	90	217	1.5	2	2	0	0	1.5	2	0
train	2375	1	1	0	0	0	0	10	0	65	65.2	21.3	0	0	1	0	0	1	1	1	2410	9.3	27.5	96	3.8	0.12	6.3	0.84	18	11	31	2.9	62	21	2.0	3	2	2	0	3.0	1	0
train	2200	1	0	0	B	Grade‡Va	3	36	0	78	67.0	25.2	0	1	1	0	0	0	1	1	6590	16.3	45.3	237	3.9	5.45	7.7	0.75	77	125	739	2.7	36	249	1.4	1	1	1	0	2.5	1	0
train	1946	1	0	0	0	0	0	16	0	61	55.8	20.7	1	0	0	0	0	0	0	0	4010	12.9	37.8	212	4.1	0.09	6.4	0.72	45	45	246	0.5	39	169	23.9	3	2	0	0	1.5	1	1
train	2750	1	1	0	0	Grade‡Va	3	43	0	52	69.5	24.2	1	0	0	0	0	1	0	0	5040	13.8	40.4	64	4.1	0.02	6.7	0.82	75	113	116	0.5	108	4421	9.9	2	2	2	0	3.0	1	0
train	1380	1	0	A	0	Grade‡U	2	12	0	70	70.0	26.3	1	0	0	1	0	0	0	0	4570	14.9	43.0	119	3.8	0.06	6.5	0.97	21	25	36	0.5	102	59	1.6	2	2	1	0	2.5	2	0
train	280	0	0	0	0	0	0	14	1	76	39.1	17.5	0	0	1	0	0	0	1	1	5160	14.0	41.4	260	3.9	0.94	7.5	0.53	82	138	791	1.4	135	223	1.2	2	2	2	0	3.0	1	0
train	500	0	0	0	0	Grade‡T	1	17	1	52	67.3	25.0	0	0	0	0	0	0	1	0	7360	10.7	32.6	360	3.2	0.13	6.4	0.58	47	87	101	9.6	21	203	1.4	2	2	1	0	2.5	1	1
train	800	1	1	0	0	0	0	32	1	70	38.5	17.3	0	0	0	1	0	0	1	0	5750	11.0	32.5	238	4.1	0.03	7.3	0.46	58	142	209	2.9	262	72	2.2	4	3	0	0	2.0	1	0
train	2066	1	1	0	B	Grade‡Va	3	38	0	74	69.0	22.5	0	0	0	0	0	0	1	0	5870	12.0	34.2	255	3.5	3.22	7.2	0.55	219	443	893	19.5	136	6370	2.7	2	2	0	0	1.5	1	0
train	900	1	0	A	0	Grade‡U	2	21	1	78	47.1	20.4	0	0	1	0	0	0	0	0	5370	11.4	32.7	188	3.9	0.05	6.6	0.66	24	17	16	0.4	81	92	1.9	2	2	0	0	1.5	1	0
train	785	1	0	A	0	Grade‡U	2	11	0	73	49.4	22.3	1	1	0	1	0	1	0	0	4620	12.0	35.6	174	4.1	0.03	6.8	0.59	27	25	11	0.5	81	21	3.8	2	2	1	0	2.5	2	0
train	1980	1	1	0	0	Grade‡U	2	32	1	71	56.6	27.5	0	1	0	0	0	0	1	1	5140	9.5	27.5	279	2.0	0.81	5.7	0.64	125	75	221	9.0	33	385	4.6	2	2	1	0	2.5	1	0
train	740	1	0	A	0	Grade‡U	2	24	1	58	34.7	15.8	1	0	0	0	0	0	0	0	7540	11.9	34.5	196	3.6	0.02	5.7	0.43	87	255	389	15.2	59	1885	2.3	3	3	1	0	2.5	1	0
train	1400	1	1	0	C	Grade‡Wa	4	35	1	74	49.6	22.9	0	1	0	0	0	0	1	0	5900	10.8	32.4	242	3.9	0.22	7.0	0.80	25	39	32	0.5	48	136	10.5	2	2	1	0	2.5	1	0
train	930	1	0	0	B	Grade‡Va	3	64	0	66	60.0	22.3	0	0	0	0	0	0	1	0	5660	14.2	40.9	222	3.1	0.82	6.2	0.55	61	85	177	24.0	199	76	3.1	2	3	2	1	4.0	1	0
train	2050	1	0	A	0	Grade‡U	2	24	0	68	67.3	25.4	1	0	1	0	0	0	0	0	4760	14.5	41.3	153	4.3	0.02	6.5	0.83	23	45	23	0.5	37	124	8.2	1	1	0	0	1.0	1	1
train	2450	1	1	B	0	Grade‡U	2	31	0	73	63.9	25.0	0	0	0	0	0	0	1	0	5970	10.7	31.1	273	2.7	0.25	5.3	0.81	53	50	61	23.4	78	2378	5.9	2	2	1	0	2.5	1	1
train	420	0	0	0	0	0	0	22	1	76	48.0	21.4	0	0	1	0	0	1	1	0	4270	14.2	42.2	242	3.9	0.32	6.5	0.53	145	215	764	7.2	60	759	2.7	3	3	1	0	2.5	1	1
train	750	0	0	0	0	0	0	8	1	68	70.6	28.3	1	0	1	0	0	0	0	0	5960	12.4	37.4	200	4.4	0.07	6.8	0.50	24	23	51	0.7	83	50	3.9	2	2	0	0	1.5	2	0
train	200	0	0	0	B	Grade‡Va	3	73	1	68	58.1	22.7	0	0	0	0	0	0	0	0	4250	13.4	40.4	283	4.6	0.03	8.0	0.49	17	20	16	0.6	74	581	5.8	2	2	1	0	2.5	2	0
train	2610	1	1	0	C	Grade‡Vb	3	57	0	66	69.8	21.9	1	0	1	0	0	1	0	0	3070	14.8	41.6	100	4.4	0.05	7.6	0.98	41	41	104	0.6	109	118	4.1	1	1	2	0	3.0	2	0
train	560	0	0	0	0	0	0	6	1	66	82.5	33.3	1	0	0	0	0	0	0	0	6670	13.2	38.6	253	3.9	1.01	6.5	0.64	34	35	9	0.5	39	1415	1.7	3	3	0	0	2.0	2	0
train	700	1	0	0	0	0	0	13	1	66	42.2	18.8	0	0	0	1	0	0	1	1	4120	8.8	26.7	251	3.3	1.89	7.4	0.70	240	207	831	2.0	73	157	0.9	2	2	1	0	2.5	1	0
train	1450	1	1	0	0	0	0	18	0	72	58.0	20.1	0	0	1	0	1	0	1	0	6150	12.6	36.0	266	3.8	0.23	6.5	0.79	58	118	272	18.1	187	96	3.0	2	2	2	0	3.0	1	1
train	2106	1	0	0	B	Grade‡Va	3	48	0	77	55.8	23.2	1	0	1	0	0	0	0	0	8680	14.5	43.5	241	4.2	0.17	7.3	0.85	16	12	27	0.4	91	635	7.7	3	3	1	0	2.5	2	0
train	289	0	0	B	0	Grade‡U	2	13	0	80	51.8	19.3	0	0	0	0	0	0	0	0	3120	11.4	32.7	178	3.9	0.04	6.8	0.72	24	25	16	0.9	63	6	1.5	1	1	0	0	1.0	2	0
train	750	1	0	0	0	Grade‡U	2	31	1	79	44.2	20.8	1	0	1	0	0	0	0	0	7190	12.3	36.8	317	3.4	0.27	6.4	0.55	22	19	17	0.3	80	17	3.2	2	2	1	0	2.5	1	0
train	400	0	0	0	0	0	0	10	1	76	54.9	22.3	0	1	0	0	0	0	0	0	5340	14.0	41.3	210	4.3	0.03	7.5	0.63	18	20	17	0.3	51	23	1.3	3	3	1	0	2.5	2	0
train	395	0	0	A	0	Grade‡U	2	19	0	67	56.3	19.3	0	0	0	0	0	0	1	1	3980	12.9	38.0	210	3.3	0.02	5.9	0.87	63	128	68	6.2	49	2053	4.9	3	3	1	0	2.5	1	0
train	670	0	0	A	0	Grade‡U	2	23	0	79	58.3	21.3	1	0	0	0	0	0	1	1	5560	12.3	36.6	216	3.6	0.36	6.7	0.68	54	82	254	0.9	98	7	1.2	2	2	0	0	1.5	1	0
train	1260	1	0	B	B	Grade‡Va	3	50	0	74	61.5	23.9	1	0	0	0	0	0	1	1	5370	13.6	39.3	142	3.7	0.14	6.7	0.66	43	52	114	0.7	56	63	3.0	2	2	1	0	2.5	1	0
train	155	0	0	0	0	0	0	13	1	68	51.6	20.1	0	0	1	0	0	0	0	0	6230	14.0	41.9	317	5.7	0.03	8.9	0.69	36	43	32	1.4	138	87	1.0	1	1	0	0	1.0	2	0
train	550	0	0	B	0	Grade‡U	2	40	0	69	49.7	19.4	0	0	0	0	0	0	1	1	6230	11.1	32.3	373	2.6	0.10	5.6	0.57	33	33	68	7.3	99	31	2.5	2	2	1	1	4.0	1	1
train	480	0	0	0	0	0	0	17	0	61	59.0	20.2	0	0	0	0	0	1	0	0	6170	14.8	42.2	198	4.5	0.06	7.3	0.77	17	15	20	0.5	100	10	1.1	1	1	0	0	1.0	1	0
train	890	0	0	0	B	Grade‡Va	3	24	0	53	76.7	26.5	0	0	0	0	0	1	1	1	5430	15.1	44.5	301	4.0	0.03	6.7	0.73	17	20	263	0.8	54	161	3.9	2	2	2	0	3.0	1	1
train	420	0	0	0	0	Grade‡U	2	20	0	75	57.6	21.5	1	0	1	0	0	0	0	0	6080	14.6	42.5	205	4.1	0.07	7.0	0.68	20	19	33	0.8	116	147	4.6	3	3	2	0	3.0	2	0
train	430	0	0	0	B	Grade‡Va	3	45	1	69	49.4	24.6	0	1	0	0	0	0	1	1	5030	12.3	36.2	258	3.9	0.12	7.5	0.46	27	32	85	0.9	33	11	3.1	1	1	0	0	1.0	1	0
train	330	0	0	0	0	0	0	17	0	79	62.0	24.7	0	1	0	0	0	0	1	1	5210	10.7	30.5	237	3.1	0.70	7.0	0.63	38	51	146	3.2	78	12	4.8	2	2	2	1	4.0	1	0
train	215	0	0	0	0	0	0	9	0	69	66.0	23.4	0	0	0	0	0	0	0	0	5230	13.1	38.6	190	4.3	0.11	7.2	0.77	28	36	38	0.8	36	53	1.6	2	2	2	0	3.0	2	0
train	217	0	0	0	0	0	0	14	1	76	34.0	17.9	1	1	0	0	0	1	0	0	3830	13.5	40.9	226	4.2	0.03	7.1	0.46	23	24	19	0.5	167	216	2.6	2	2	1	0	2.5	2	0
train	1020	1	1	0	A	Grade‡T	1	11	0	70	61.4	24.4	0	0	1	0	0	0	1	0	5210	11.7	33.8	358	2.8	1.74	6.4	0.59	141	183	628	24.1	87	511	3.9	2	2	1	0	2.5	1	1
train	470	0	0	0	0	0	0	10	0	65	66.0	24.0	0	1	0	0	0	1	0	0	5300	15.2	43.5	200	4.6	0.39	6.7	0.72	19	25	36	0.6	71	28	2.8	2	2	1	0	2.5	2	0
train	1140	1	0	0	0	0	0	17	0	71	58.0	21.6	1	1	1	0	0	0	0	0	4990	15.8	44.3	163	4.8	0.07	7.9	0.50	22	29	16	0.6	66	26	1.7	4	3	0	0	2.0	3	0
train	2185	1	1	0	B	Grade‡Va	3	34	0	67	84.9	29.7	1	0	1	1	0	0	1	1	7370	10.9	31.8	176	2.8	0.03	4.9	1.43	23	27	47	1.4	71	133	2.1	2	2	1	0	2.5	1	0
train	90	0	0	0	0	0	0	17	0	71	60.0	23.4	0	0	1	0	0	0	1	1	5550	11.6	34.0	288	4.3	0.25	6.7	0.84	21	16	69	0.5	446	35	2.4	2	2	2	0	3.0	1	0
train	270	0	0	A	0	0	0	20	1	75	46.7	22.2	0	0	1	0	0	0	0	0	4210	10.2	30.3	183	3.5	9.59	7.2	0.56	91	177	347	0.8	122	191	1.9	3	2	0	0	1.5	1	0
train	2080	1	1	0	0	0	0	15	1	67	61.0	25.4	0	0	0	0	0	0	1	0	3410	14.5	42.6	220	4.0	0.47	6.9	0.56	102	203	775	9.5	67	481	3.9	2	2	1	0	2.5	1	0
train	1020	1	0	A	0	Grade‡U	2	14	0	61	70.0	26.2	0	0	0	0	0	0	0	0	6670	14.6	42.6	188	4.9	0.03	7.5	0.83	21	29	43	0.7	67	19	0.7	2	2	0	1	4.0	2	0
train	725	0	0	0	0	0	0	15	0	54	60.2	19.2	0	0	0	0	0	0	1	0	8250	15.3	44.7	226	4.2	0.35	6.7	0.66	109	226	285	13.1	119	109	3.0	3	3	2	1	4.0	1	0
train	435	0	0	0	0	Grade‡U	2	19	1	73	52.0	21.9	0	0	1	0	0	0	0	0	3620	14.1	39.1	96	4.6	0.02	6.9	0.62	16	16	21	0.9	68	62	2.4	1	1	0	0	1.0	1	0
train	850	1	0	0	0	0	0	14	1	59	44.0	19.6	0	0	0	0	0	0	1	1	6370	13.1	38.7	513	4.3	3.10	7.7	0.46	178	616	641	1.0	88	34	7.9	2	2	1	1	4.0	1	0
train	200	0	0	0	0	0	0	7	0	77	55.9	21.8	1	1	0	1	0	0	0	0	2230	12.8	37.9	96	3.6	0.06	5.4	0.96	22	17	21	0.8	92	38	3.7	3	3	0	0	2.0	2	0
train	910	0	0	0	0	0	0	14	1	66	66.0	29.3	1	0	0	0	0	0	0	0	5130	14.4	42.3	190	4.5	0.09	7.5	0.58	24	34	27	0.4	98	27	3.4	2	2	0	0	1.5	2	0
train	460	0	0	0	0	Grade‡T	1	16	1	71	44.5	18.8	0	1	0	0	0	0	1	0	4700	11.3	32.1	288	3.3	0.11	5.5	0.49	36	66	184	18.8	17	604	7.6	2	2	2	0	3.0	1	0
train	895	1	0	0	A	Grade‡T	1	24	0	72	58.0	23.5	1	0	1	0	0	0	1	1	2790	13.6	39.4	204	3.6	3.17	6.7	1.00	18	13	112	0.7	40	6	0.9	2	2	0	0	1.5	1	0
train	440	0	0	0	0	Grade‡U	2	29	0	82	57.4	25.5	1	1	0	0	0	0	0	1	4040	12.0	35.4	264	3.8	0.68	6.6	0.95	37	36	28	0.5	59	14	3.5	2	2	1	0	2.5	3	0
train	490	0	0	0	0	0	0	13	1	80	53.2	25.3	0	0	0	1	0	0	0	0	4800	12.3	38.6	321	4.5	0.25	7.1	0.62	27	23	18	0.5	88	134	8.3	1	1	1	0	2.5	2	0
train	200	0	0	0	0	0	0	13	0	69	59.5	19.1	0	0	0	0	0	0	0	0	4070	13.4	38.5	164	4.2	0.04	7.4	0.68	29	23	50	0.6	82	6	0.6	1	1	0	0	1.0	2	0
train	780	1	0	B	0	Grade‡U	2	33	0	62	50.0	18.1	0	0	0	0	0	0	1	1	4630	11.8	35.8	271	3.8	0.22	7.1	0.96	19	25	182	1.4	112	1	10.1	2	2	2	0	3.0	1	0
train	150	0	0	0	0	0	0	13	0	73	66.5	25.3	0	0	0	0	0	0	0	0	4510	14.5	41.2	186	3.8	0.27	7.0	0.69	21	21	21	0.6	71	202	2.1	2	2	1	0	2.5	2	0
train	590	0	0	0	A	Grade‡T	1	16	1	82	50.0	23.8	0	0	0	0	0	0	1	0	4810	12.4	36.8	249	4.1	0.38	7.1	0.57	287	361	748	10.3	65	590	5.7	2	2	0	0	1.5	1	0
train	1700	1	1	C	0	Grade‡U	2	43	1	75	59.0	26.9	0	0	1	1	0	0	1	1	5610	12.1	35.8	259	3.0	0.09	6.1	0.63	51	68	299	2.2	48	56	3.4	2	2	2	0	3.0	1	0
train	1400	1	0	0	A	Grade‡U	2	22	0	67	66.8	23.3	1	1	1	0	0	0	1	1	3620	15.6	44.8	215	3.5	0.40	7.0	0.67	11	20	263	0.8	61	8	2.4	2	2	0	0	1.5	1	0
train	400	0	0	0	0	Grade‡U	2	18	1	75	47.8	21.6	0	0	0	0	0	0	0	0	4170	8.5	26.6	206	3.7	0.10	6.8	0.93	20	9	9	0.5	70	15	4.3	3	3	1	0	2.5	1	1
test	815	1	1	0	0	0	0	12	1	80	37	18.1	1	0	1	0	0	0	1	1	4750	10.2	31.3	299	2.7	0.15	5.9	0.54	23	15	47	1.1	88	439	6.5	4	3	2	0	3.0	1	1
test	410	0	0	0	0	0	0	13	0	69	44	17.4	1	0	1	0	1	0	1	1	5460	8.8	25.3	214	3.4	0.04	6.5	0.74	23	38	189	2	67	82	5.3	3	2	0	0	1.5	1	0
test	390	0	0	0	0	Grade‡U	2	13	0	65	52.7	18.9	1	0	0	0	0	1	0	0	4950	12	35.8	145	4.5	0.04	7.2	0.62	21	15	25	0.6	72	1122	9.4	4	3	2	0	3.0	2	0
test	134	0	0	0	0	0	0	10	1	82	63.2	27.7	1	0	1	1	0	0	0	0	5640	11.9	36	179	3.8	0.02	7.8	0.83	18	14	12	0.4	52	15	2.1	3	3	1	0	2.5	2	0
test	340	0	0	0	A	Grade‡T	1	14	0	67	56.8	20.7	0	1	1	0	0	0	1	1	7780	14.2	39.6	235	4	0.75	7.2	0.53	26	31	54	1.2	76	79	0.7	3	3	1	0	2.5	1	0
test	2820	1	1	0	0	Grade‡Va	3	15	0	77	54.6	18.8	1	0	1	1	0	0	1	1	4410	11.1	32.1	135	3.3	0.04	6.9	0.86	33	27	65	2.8	112	165	14.5	2	3	0	0	2.0	1	1
test	960	1	0	0	A	Grade‡U	2	20	0	65	52.8	20.4	0	0	0	0	0	0	1	1	3880	13	38.7	257	3.3	0.3	6.8	0.72	33	38	94	2.6	63	42	1	2	3	1	0	2.5	1	0
test	1150	1	0	0	0	0	0	12	0	73	54.4	21.8	1	0	0	0	0	0	0	0	7000	14.9	44	206	4	0.07	7.7	0.71	23	26	38	0.6	74	21	1.4	3	1	0	0	1.0	1	0
test	800	0	1	0	0	Grade‡U	2	13	0	70	65.4	23.1	1	1	1	0	1	0	0	0	5950	9.9	31.4	199	4	0.02	6.8	1.29	14	10	25	0.4	106	152	3.3	4	3	0	0	2.0	3	0
test	100	0	0	A	0	Grade‡T	1	15	1	75	47.2	21.4	0	1	0	0	0	0	0	0	8390	12.5	36.7	313	3.9	1.58	7.5	0.83	23	13	18	0.9	103	28	3.8	4	2	0	0	1.5	2	0
test	475	0	0	0	0	Grade‡T	1	8	1	69	44	18.8	0	0	0	0	0	0	0	0	7320	10.7	32.1	189	4.1	1.77	7.2	0.6	123	117	133	0.6	62	4	274	4	3	0	0	2.0	2	0
test	900	1	0	B	0	Grade‡T	1	22	0	87	49.1	19.1	0	1	0	0	0	0	1	1	3410	12	34.9	157	3.4	0.02	6.4	0.69	33	34	106	2.5	92	35	2.5	3	3	0	0	2.0	1	0
test	670	0	0	0	0	Grade‡T	1	21	1	68	76.8	30.9	1	1	1	0	0	0	0	0	6360	13.1	37.3	228	4.1	0.08	7.8	0.73	18	16	11	0.5	29	8	1.9	3	3	0	0	2.0	3	0
test	3902	1	1	0	0	0	0	14	0	43	77.4	24.4	1	0	1	0	0	0	1	1	6350	13.9	40.2	193	4	0.06	7.3	0.51	30	27	149	3	44	667	4.9	2	3	0	0	2.0	1	0
test	1147	1	0	0	A	Grade‡T	1	18	0	72	53.8	21	0	1	0	0	0	0	0	0	10430	13	39.2	284	4.2	0.03	7.7	1.24	29	19	24	0.4	170	279	3.8	2	3	0	0	2.0	1	1
test	250	0	0	0	0	0	0	7	1	81	43.2	20.4	1	0	1	0	0	0	0	0	5480	15.5	45.9	272	3.2	0.231	6.5	0.46	24	17	9	0.5	75	42	2.2	2	1	0	0	1.0	2	0
test	600	0	0	0	A	Grade‡U	2	15	0	73	65.7	22.8	1	0	1	0	0	0	0	0	4270	14	41.7	140	4.3	0.128	7.1	0.85	19	20	16	0.7	91	58	5.9	2	3	1	0	2.5	2	0
test	1230	1	0	0	0	0	0	16	0	67	48.2	17.8	1	0	1	1	0	0	1	1	6170	9.7	29.5	118	2.7	1.812	6.9	1.69	29	21	297	0.6	447	194	1.8	3	3	1	0	2.5	1	0
test	650	1	0	0	0	0	0	13	1	78	46.1	19.8	0	1	0	0	0	1	1	1	8080	12.1	36.1	273	3.3	5.139	7.6	0.63	59	125	1543	1.4	25	423	1.1	2	3	1	0	2.5	1	0
test	950	1	0	0	0	0	0	11	1	77	67.4	29.5	1	0	1	0	0	1	0	0	5640	12.3	35.2	221	3.8	0.214	7.3	0.82	73	102	125	0.5	68	570	4.9	2	3	0	0	2.0	2	0
test	758	0	0	B	A	Grade‡U	2	28	1	78	66.7	32.3	1	0	1	0	0	0	0	0	6870	14.9	42.7	284	3.8	1.169	8	0.61	23	21	30	0.6	92	476	2.5	2	2	0	0	1.5	1	0
test	970	1	0	B	0	Grade‡U	2	28	0	75	56	20.1	1	1	0	0	0	0	0	0	3910	13.6	39.4	210	4.4	0.026	7.1	1.01	35	44	14	1	87	2114	5	2	3	2	0	3.0	1	0
test	1280	1	0	0	0	0	0	13	0	69	55.8	21.6	1	0	0	1	1	0	1	1	3390	13.4	38.5	203	3.9	0.972	7.3	0.67	29	103	248	0.4	85	102	4.6	2	3	0	0	2.0	1	1
test	533	0	0	0	0	0	0	17	0	75	62	20.4	0	0	1	0	0	0	0	0	5000	12.7	37.6	140	4	0.033	6.9	1.12	220	114	426	0.5	49	34	2.6	2	3	0	0	2.0	1	0
test	135	0	0	0	0	0	0	10	0	83	49	18.7	1	0	1	0	0	0	0	0	5550	12.1	32.6	173	4.3	0.052	7.1	0.67	25	13	15	0.9	57	513	5.9	3	3	0	0	2.0	2	0
test	750	0	0	B	0	Grade‡U	2	33	0	66	64	22.4	0	0	1	0	0	0	1	1	6150	11.8	35	399	3.9	0.411	7.1	1.21	21	13	112	1.1	186	1580	3.9	2	3	1	0	2.5	1	0
test	1310	1	0	0	0	Grade‡T	1	9	1	68	49	20.9	0	0	0	0	0	0	1	1	5880	13.4	39.9	303	3.9	0.574	7.5	0.57	69	85	1236	1.5	68	20	1.3	4	2	1	0	2.5	3	1
test	400	0	0	A	B	Grade‡Va	3	40	1	54	61	23.2	0	1	0	0	0	0	0	0	4020	14.7	42.6	248	4.6	0.025	7.3	0.68	17	10	17	0.7	140	14	4.8	1	3	0	0	2.0	2	0
test	1780	1	1	0	0	0	0	11	1	70	69	29.1	0	0	1	0	0	0	1	1	9030	14.3	41.3	398	4.1	0.217	7.6	0.71	92	175	200	4.6	135	257	3.9	1	3	2	1	4.0	1	0
test	50	0	0	0	0	Grade‡U	2	28	0	84	66.1	24.6	0	0	0	0	0	0	0	0	7350	11.9	35.7	200	4.2	0.029	8	0.96	35	41	38	0.6	123	535	4.9	2	2	0	0	1.5	2	0
test	3765	1	1	0	0	Grade‡Va	3	57	0	71	52.5	21.2	0	1	0	0	0	1	1	1	6120	13.1	39.2	189	3.7	0.609	7	0.56	65	67	164	0.7	37	1263	5.9	3	3	2	1	4.0	1	1
test	570	0	0	0	A	Grade‡T	1	16	0	65	61.6	21.8	1	1	1	0	0	0	1	1	4440	11.6	33.5	313	3.6	0.631	7.2	0.84	61	91	1058	2	167	187	2.4	2	3	1	0	2.5	1	1
test	1240	1	0	0	A	Grade‡T	1	14	0	49	55	21	0	0	0	0	0	0	1	1	6990	14.3	43	281	4.3	0.464	7.8	0.71	20	52	667	0.6	118	22	2.5	1	3	1	0	2.5	1	0
test	220	0	0	0	0	0	0	14	1	80	60	26	1	1	1	0	0	1	0	0	4650	13.7	40.4	247	4.4	0.119	7.6	0.85	32	28	18	0.4	56	20	3.4	2	3	1	0	2.5	2	0
test	100	0	0	0	0	0	0	10	1	81	52.2	22.1	0	0	1	0	0	0	0	0	7610	13	38.5	195	3.8	0.149	7.1	0.53	22	15	31	0.5	85	34	3.5	2	3	1	0	2.5	2	0
test	2640	1	1	C	0	Grade‡U	2	27	1	74	69	29.5	1	0	1	0	0	0	0	1	4100	10.4	32	162	3.7	0.03	7	0.59	19	21	51	0.5	257	1838	3.8	3	3	2	0	3.0	3	0
test	400	0	0	A	0	0	0	20	0	68	70.7	26.6	1	0	0	0	1	0	0	0	6500	15.9	44.8	179	4.4	0.022	7.5	0.71	22	37	17	1	38	26	2.3	2	3	0	0	2.0	2	0
test	250	0	0	0	0	0	0	10	1	65	64	28.4	0	1	0	0	0	0	0	0	6120	13.2	40.1	171	4.7	0.306	7.6	0.48	18	22	18	0.4	54	175	2.1	2	3	1	0	2.5	2	0
test	2400	1	1	0	0	0	0	12	0	50	63.6	25.5	1	0	1	0	0	0	1	1	10390	14.5	41.9	327	3.6	1.263	7	0.64	45	99	2579	1.3	51	126	2.2	3	3	1	0	2.5	3	1
test	140	0	0	0	0	0	0	11	1	73	53.6	22.9	0	0	1	0	0	0	0	0	4700	9	29.1	356	3.6	0.218	6.9	2.02	19	13	27	0.2	96	206	1.3	2	2	0	0	1.5	2	0
test	180	0	0	0	0	0	0	9	1	62	55	23.2	0	0	0	0	0	0	0	0	4720	12.5	37.8	263	4.3	0.072	7	0.77	19	18	34	0.4	39	15	1.2	3	3	0	0	2.0	2	0
test	5600	1	1	A	0	Grade‡U	2	21	0	59	72.2	24.1	0	0	1	0	0	0	1	1	6010	16.5	45.8	197	4.3	0.079	7.5	0.82	27	35	67	1.1	65	31	1.4	3	3	2	0	3.0	1	1
test	250	0	0	0	0	0	0	12	0	80	71.1	26.5	1	0	0	1	0	0	0	0	4170	12.7	37.3	225	3.8	0.055	6.8	0.99	30	44	16	0.7	56	182	3.2	2	3	0	0	2.0	2	0
test	570	0	0	C	0	Grade‡U	2	40	1	72	51.6	19.6	1	0	0	0	0	0	0	0	3550	11.6	35.8	159	3.5	0.028	6.1	0.6	51	51	26	0.6	29	322	2.9	2	3	1	0	2.5	1	0
test	270	0	0	B	0	Grade‡U	2	31	1	74	45.8	22	0	1	0	0	0	0	0	0	4020	11.6	33.7	166	3.7	0.104	6.6	0.72	21	16	15	0.4	66	23	1.5	1	3	0	0	2.0	1	0
test	2485	1	1	0	0	Grade‡Va	3	41	0	71	66.8	26.8	1	0	1	0	0	0	0	0	5590	15.2	45.2	236	4.2	0.233	7.4	1.18	38	29	22	0.5	85	202	2.7	3	3	0	0	2.0	2	0
test	540	0	1	0	0	Grade‡U	2	17	1	80	39	20.5	0	0	0	1	0	0	0	0	5010	10.8	32.7	539	4.5	0.03	7.7	1.4	22	11	11	0.4	106	396	6	3	3	0	0	2.0	2	0
