# Supplementary material for: Prediction of massive bleeding in pancreatic surgery based on preoperative patient characteristics using a decision tree
Source: PLoS One. 2021 Nov 9;16(11):e0259682. doi: 10.1371/journal.pone.0259682 (PMC8577735; doi:10.1371/journal.pone.0259682)
Supplement: S2 File — (PY) [file pone.0259682.s002.py]

import cv2 as cv
import numpy as np
import random as rng

from sklearn import tree
from sklearn.externals.six import StringIO
from tqdm import tqdm
import scipy.stats

from sklearn.model_selection import GridSearchCV, train_test_split
from sklearn.datasets import load_breast_cancer,load_iris
from sklearn.metrics import f1_score
from sklearn.feature_selection import VarianceThreshold, chi2,SelectKBest,f_classif,mutual_info_classif

import pandas as pd
import openpyxl as px
from openpyxl.utils import get_column_letter
import matplotlib.pyplot as plt
import sys, os
import copy
import cupy as cp
import pydotplus

rng.seed(12345)


def select_best_chai2(data,target,param):
    chi_2,pval=chi2(data,target)
    index_chi2=np.argsort(pval)[:param]
    index_chi2_resorted=np.sort(index_chi2)
    X_new = SelectKBest(chi2, k=param).fit_transform(data, target)
    return X_new, index_chi2_resorted

def select_best_f_classif(data,target,param):
    f,pval=f_classif(data,target)
    index_f_class=np.argsort(pval)[:param]
    index_f_class_resorted=np.sort(index_f_class)
    X_new = SelectKBest(f_classif, k=param).fit_transform(data, target)
    return X_new,index_f_class_resorted


def TowByTow(predicted,target):
    a,b,c,d=0,0,0,0
    for jj in range(target.shape[0]):
        if predicted[jj]==1 and target[jj] == 1:
            a+=1
        if predicted[jj]==1 and target[jj] == 0:
            b+=1
        if predicted[jj]==0 and target[jj] == 1:
            c+=1
        if predicted[jj]==0 and target[jj] == 0:
            d+=1
    if (a+c)*(b+d)*(a+b)*(c+d)!=0:
        sensitivity=a/(a+c)
        specificity=d/(b+d)
        ppv=a/(a+b)
        npv=d/(c+d)
    else:
        sensitivity,specificity,ppv,npv=0,0,0,0
    return sensitivity,specificity,ppv,npv


def draw_tree(clf,feature_names,param,depth_max,max_random_state,path):
    dot_data = StringIO()
    tree.export_graphviz(clf, out_file=dot_data,feature_names=feature_names,
                     filled=True, rounded=True)
    graph = pydotplus.graph_from_dot_data(dot_data.getvalue())
    graph.progs = {'dot': u"C:\\*******\\graphviz\\bin\\dot.exe"}###
    graph.write_pdf(path+str(param)+'_'+str(depth_max)+'_'+str(max_random_state)+'_f_classif_'+str(cls)+'.pdf')##########vaiable


if __name__ == '__main__':

    path='*************\\'
    file_name=path+'training.xlsx'
    fd = pd.read_excel(file_name, sheet_name='****',header=None, index_col=None)## mask table
    array=fd.values
    data=array[1:,1:]
    target=array[1:,0].astype('float32')#############12/21/2020
    feature_names0=array[0,1:]

    file_name=path+'validation.xlsx'
    fd = pd.read_excel(file_name, sheet_name='****',header=None, index_col=None)## mask table
    array_testing=fd.values
    data_testing=array_testing[1:,1:]
    target_testing=array_testing[1:,0].astype('float32')#############12/21/2020
    feature_names_testing0=array_testing[0,1:]

    results=[]
    results.append('number of parameters')
    results.append('max_depth')
    results.append('random_state')
    results.append('acc')
    results.append('sensitivity')
    results.append('specificity')
    results.append('ppv')
    results.append('npv')

    results.append('tr_acc')
    results.append('tr_sensitivity')
    results.append('tr_specificity')
    results.append('tr_ppv')
    results.append('tr_npv')


    for param in range(2,data.shape[1]+1):
        max_acc_testing=0
        max_acc_train=0
        max_random_state=0
        depth_max=0
        for depth in range(4,11):
            for cls in range(100):
                clf = tree.DecisionTreeClassifier(
                criterion='gini', # or criterion='entropy'
                splitter='random',
                max_depth= depth,
                min_samples_split=5,
                min_samples_leaf=1,
                min_weight_fraction_leaf=0.0,
                max_features=None,
                random_state=cls,
                max_leaf_nodes=None,
                class_weight=None,
                presort=False)

                train_X,index_chi2=select_best_f_classif(data,target,param)##########vaiable
                feature_names = copy.copy(feature_names0)
                feature_names=feature_names[index_chi2]
                train_y=target

                clf = clf.fit(train_X, train_y)
                predicted = clf.predict(train_X)
                acc=sum(predicted == train_y) / len(train_y)

                test_X=data_testing[:,index_chi2]
                feature_names_testing = copy.copy(feature_names_testing0)
                feature_names_testing=feature_names_testing[index_chi2]
                test_y=target_testing

                predicted_testing = clf.predict(test_X)
                acc_testing =sum(predicted_testing == test_y) / len(test_y)

                if max_acc_testing<acc_testing:
                    max_acc_testing=acc_testing
                    max_acc_train=acc
                    max_random_state=cls
                    depth_max=depth
                    max_train_x=train_X
                    max_train_y=train_y
                    sensitivity,specificity,ppv,npv=TowByTow(predicted_testing,test_y)
                    ensitivity,pecificity,pv,tpv=TowByTow(predicted,train_y)

        results.append(param)
        results.append(depth_max)
        results.append(max_random_state)
        results.append(max_acc_testing)
        results.append(sensitivity)
        results.append(specificity)
        results.append(ppv)
        results.append(npv)

        results.append(max_acc_train)
        results.append(ensitivity)
        results.append(pecificity)
        results.append(pv)
        results.append(tpv)

        clf = tree.DecisionTreeClassifier(
        criterion='gini', # or criterion='entropy'
        splitter='random',
        max_depth= depth_max,
        min_samples_split=5,
        min_samples_leaf=1,
        min_weight_fraction_leaf=0.0,
        max_features=None,
        random_state=max_random_state,
        max_leaf_nodes=None,
        class_weight=None,
        presort=False)

        clf = clf.fit(max_train_x, max_train_y)
        draw_tree(clf,feature_names,param,depth_max,max_random_state,path_test)

    array=np.array(results).reshape(-1,13)
    path_test='****************'
    file_name=path_test+'*****************.xlsx'##########vaiable
    df=pd.DataFrame(array)
    df.to_excel(file_name,header=None,index=None)
